# Supplementary material for: Prevalence of colistin resistance gene (mcr-1) containing Enterobacteriaceae in feces of patients attending a tertiary care hospital and detection of a mcr-1 containing, colistin susceptible E. coli
Source: PLoS One. 2017 Jun 2;12(6):e0178598. doi: 10.1371/journal.pone.0178598 (PMC5456074; doi:10.1371/journal.pone.0178598)
Supplement: S1 Table — (XLSX) [file pone.0178598.s001.xlsx]

## Sheet: PCR & culture data
Anonimized No	Mcr-1 (Cq)	Generic Mcr (Cq)	Tryptic Soy Broth (2mg/L colistin)	Tryptic Soy Broth	Malditof	Mcr-1 PCR	Vitek colistin MIC	Sensititre colistin MIC
218	Cq 17 positive	Cq 15 positive	No growth Enterobacteriaceae	Growth Enterobacteriaceae	E.coli	Positive (6 colonies tested)	< 0.25 mg/l (6 colonies tested)	< 0.25 mg/l (6 colonies tested)
321	Cq 31 positive	Cq 29 positive	No growth Enterobacteriaceae	No growth Enterobacteriaceae	No growth Enterobacteriaceae	Negative on smear culture plates	not performed	not performed
1	Not detected	Not detected	not performed
2	Not detected	Not detected	not performed
3	Not detected	Not detected	not performed
4	Not detected	Not detected	not performed
5	Not detected	Not detected	not performed
6	Not detected	Not detected	not performed
7	Not detected	Not detected	not performed
8	Not detected	Not detected	not performed
9	Not detected	Not detected	not performed
10	Not detected	Not detected	not performed
11	Not detected	Not detected	not performed
12	Not detected	Not detected	not performed
13	Not detected	Not detected	not performed
14	Not detected	Not detected	not performed
15	Not detected	Not detected	not performed
16	Not detected	Not detected	not performed
17	Not detected	Not detected	not performed
18	Not detected	Not detected	not performed
19	Not detected	Not detected	not performed
20	Not detected	Not detected	not performed
21	Not detected	Not detected	not performed
22	Not detected	Not detected	not performed
23	Not detected	Not detected	not performed
24	Not detected	Not detected	not performed
25	Not detected	Not detected	not performed
26	Not detected	Not detected	not performed
27	Not detected	Not detected	not performed
28	Not detected	Not detected	not performed
29	Not detected	Not detected	not performed
30	Not detected	Not detected	not performed
31	Not detected	Not detected	not performed
32	Not detected	Not detected	not performed
33	Not detected	Not detected	not performed
34	Not detected	Not detected	not performed
35	Not detected	Not detected	not performed
36	Not detected	Not detected	not performed
37	Not detected	Not detected	not performed
38	Not detected	Not detected	not performed
39	Not detected	Not detected	not performed
40	Not detected	Not detected	not performed
41	Not detected	Not detected	not performed
42	Not detected	Not detected	not performed
43	Not detected	Not detected	not performed
44	Not detected	Not detected	not performed
45	Not detected	Not detected	not performed
46	Not detected	Not detected	not performed
47	Not detected	Not detected	not performed
48	Not detected	Not detected	not performed
49	Not detected	Not detected	not performed
50	Not detected	Not detected	not performed
51	Not detected	Not detected	not performed
52	Not detected	Not detected	not performed
53	Not detected	Not detected	not performed
54	Not detected	Not detected	not performed
55	Not detected	Not detected	not performed
56	Not detected	Not detected	not performed
57	Not detected	Not detected	not performed
58	Not detected	Not detected	not performed
59	Not detected	Not detected	not performed
60	Not detected	Not detected	not performed
61	Not detected	Not detected	not performed
62	Not detected	Not detected	not performed
63	Not detected	Not detected	not performed
64	Not detected	Not detected	not performed
65	Not detected	Not detected	not performed
66	Not detected	Not detected	not performed
67	Not detected	Not detected	not performed
68	Not detected	Not detected	not performed
69	Not detected	Not detected	not performed
70	Not detected	Not detected	not performed
71	Not detected	Not detected	not performed
72	Not detected	Not detected	not performed
73	Not detected	Not detected	not performed
74	Not detected	Not detected	not performed
75	Not detected	Not detected	not performed
76	Not detected	Not detected	not performed
77	Not detected	Not detected	not performed
78	Not detected	Not detected	not performed
79	Not detected	Not detected	not performed
80	Not detected	Not detected	not performed
81	Not detected	Not detected	not performed
82	Not detected	Not detected	not performed
83	Not detected	Not detected	not performed
84	Not detected	Not detected	not performed
85	Not detected	Not detected	not performed
86	Not detected	Not detected	not performed
87	Not detected	Not detected	not performed
88	Not detected	Not detected	not performed
89	Not detected	Not detected	not performed
90	Not detected	Not detected	not performed
91	Not detected	Not detected	not performed
92	Not detected	Not detected	not performed
93	Not detected	Not detected	not performed
94	Not detected	Not detected	not performed
95	Not detected	Not detected	not performed
96	Not detected	Not detected	not performed
97	Not detected	Not detected	not performed
98	Not detected	Not detected	not performed
99	Not detected	Not detected	not performed
100	Not detected	Not detected	not performed
101	Not detected	Not detected	not performed
102	Not detected	Not detected	not performed
103	Not detected	Not detected	not performed
104	Not detected	Not detected	not performed
105	Not detected	Not detected	not performed
106	Not detected	Not detected	not performed
107	Not detected	Not detected	not performed
108	Not detected	Not detected	not performed
109	Not detected	Not detected	not performed
110	Not detected	Not detected	not performed
111	Not detected	Not detected	not performed
112	Not detected	Not detected	not performed
113	Not detected	Not detected	not performed
114	Not detected	Not detected	not performed
115	Not detected	Not detected	not performed
116	Not detected	Not detected	not performed
117	Not detected	Not detected	not performed
118	Not detected	Not detected	not performed
119	Not detected	Not detected	not performed
120	Not detected	Not detected	not performed
121	Not detected	Not detected	not performed
122	Not detected	Not detected	not performed
123	Not detected	Not detected	not performed
124	Not detected	Not detected	not performed
125	Not detected	Not detected	not performed
126	Not detected	Not detected	not performed
127	Not detected	Not detected	not performed
128	Not detected	Not detected	not performed
129	Not detected	Not detected	not performed
130	Not detected	Not detected	not performed
131	Not detected	Not detected	not performed
132	Not detected	Not detected	not performed
133	Not detected	Not detected	not performed
134	Not detected	Not detected	not performed
135	Not detected	Not detected	not performed
136	Not detected	Not detected	not performed
137	Not detected	Not detected	not performed
138	Not detected	Not detected	not performed
139	Not detected	Not detected	not performed
140	Not detected	Not detected	not performed
141	Not detected	Not detected	not performed
142	Not detected	Not detected	not performed
143	Not detected	Not detected	not performed
144	Not detected	Not detected	not performed
145	Not detected	Not detected	not performed
146	Not detected	Not detected	not performed
147	Not detected	Not detected	not performed
148	Not detected	Not detected	not performed
149	Not detected	Not detected	not performed
150	Not detected	Not detected	not performed
151	Not detected	Not detected	not performed
152	Not detected	Not detected	not performed
153	Not detected	Not detected	not performed
154	Not detected	Not detected	not performed
155	Not detected	Not detected	not performed
156	Not detected	Not detected	not performed
157	Not detected	Not detected	not performed
158	Not detected	Not detected	not performed
159	Not detected	Not detected	not performed
160	Not detected	Not detected	not performed
161	Not detected	Not detected	not performed
162	Not detected	Not detected	not performed
163	Not detected	Not detected	not performed
164	Not detected	Not detected	not performed
165	Not detected	Not detected	not performed
166	Not detected	Not detected	not performed
167	Not detected	Not detected	not performed
168	Not detected	Not detected	not performed
169	Not detected	Not detected	not performed
170	Not detected	Not detected	not performed
171	Not detected	Not detected	not performed
172	Not detected	Not detected	not performed
173	Not detected	Not detected	not performed
174	Not detected	Not detected	not performed
175	Not detected	Not detected	not performed
176	Not detected	Not detected	not performed
177	Not detected	Not detected	not performed
178	Not detected	Not detected	not performed
179	Not detected	Not detected	not performed
180	Not detected	Not detected	not performed
181	Not detected	Not detected	not performed
182	Not detected	Not detected	not performed
183	Not detected	Not detected	not performed
184	Not detected	Not detected	not performed
185	Not detected	Not detected	not performed
186	Not detected	Not detected	not performed
187	Not detected	Not detected	not performed
188	Not detected	Not detected	not performed
189	Not detected	Not detected	not performed
190	Not detected	Not detected	not performed
191	Not detected	Not detected	not performed
192	Not detected	Not detected	not performed
193	Not detected	Not detected	not performed
194	Not detected	Not detected	not performed
195	Not detected	Not detected	not performed
196	Not detected	Not detected	not performed
197	Not detected	Not detected	not performed
198	Not detected	Not detected	not performed
199	Not detected	Not detected	not performed
200	Not detected	Not detected	not performed
201	Not detected	Not detected	not performed
202	Not detected	Not detected	not performed
203	Not detected	Not detected	not performed
204	Not detected	Not detected	not performed
205	Not detected	Not detected	not performed
206	Not detected	Not detected	not performed
207	Not detected	Not detected	not performed
208	Not detected	Not detected	not performed
209	Not detected	Not detected	not performed
210	Not detected	Not detected	not performed
211	Not detected	Not detected	not performed
212	Not detected	Not detected	not performed
213	Not detected	Not detected	not performed
214	Not detected	Not detected	not performed
215	Not detected	Not detected	not performed
216	Not detected	Not detected	not performed
217	Not detected	Not detected	not performed
219	Not detected	Not detected	not performed
220	Not detected	Not detected	not performed
221	Not detected	Not detected	not performed
222	Not detected	Not detected	not performed
223	Not detected	Not detected	not performed
224	Not detected	Not detected	not performed
225	Not detected	Not detected	not performed
226	Not detected	Not detected	not performed
227	Not detected	Not detected	not performed
228	Not detected	Not detected	not performed
229	Not detected	Not detected	not performed
230	Not detected	Not detected	not performed
231	Not detected	Not detected	not performed
232	Not detected	Not detected	not performed
233	Not detected	Not detected	not performed
234	Not detected	Not detected	not performed
235	Not detected	Not detected	not performed
236	Not detected	Not detected	not performed
237	Not detected	Not detected	not performed
238	Not detected	Not detected	not performed
239	Not detected	Not detected	not performed
240	Not detected	Not detected	not performed
241	Not detected	Not detected	not performed
242	Not detected	Not detected	not performed
243	Not detected	Not detected	not performed
244	Not detected	Not detected	not performed
245	Not detected	Not detected	not performed
246	Not detected	Not detected	not performed
247	Not detected	Not detected	not performed
248	Not detected	Not detected	not performed
249	Not detected	Not detected	not performed
250	Not detected	Not detected	not performed
251	Not detected	Not detected	not performed
252	Not detected	Not detected	not performed
253	Not detected	Not detected	not performed
254	Not detected	Not detected	not performed
255	Not detected	Not detected	not performed
256	Not detected	Not detected	not performed
257	Not detected	Not detected	not performed
258	Not detected	Not detected	not performed
259	Not detected	Not detected	not performed
260	Not detected	Not detected	not performed
261	Not detected	Not detected	not performed
262	Not detected	Not detected	not performed
263	Not detected	Not detected	not performed
264	Not detected	Not detected	not performed
265	Not detected	Not detected	not performed
266	Not detected	Not detected	not performed
267	Not detected	Not detected	not performed
268	Not detected	Not detected	not performed
269	Not detected	Not detected	not performed
270	Not detected	Not detected	not performed
271	Not detected	Not detected	not performed
272	Not detected	Not detected	not performed
273	Not detected	Not detected	not performed
274	Not detected	Not detected	not performed
275	Not detected	Not detected	not performed
276	Not detected	Not detected	not performed
277	Not detected	Not detected	not performed
278	Not detected	Not detected	not performed
279	Not detected	Not detected	not performed
280	Not detected	Not detected	not performed
281	Not detected	Not detected	not performed
282	Not detected	Not detected	not performed
283	Not detected	Not detected	not performed
284	Not detected	Not detected	not performed
285	Not detected	Not detected	not performed
286	Not detected	Not detected	not performed
287	Not detected	Not detected	not performed
288	Not detected	Not detected	not performed
289	Not detected	Not detected	not performed
290	Not detected	Not detected	not performed
291	Not detected	Not detected	not performed
292	Not detected	Not detected	not performed
293	Not detected	Not detected	not performed
294	Not detected	Not detected	not performed
295	Not detected	Not detected	not performed
296	Not detected	Not detected	not performed
297	Not detected	Not detected	not performed
298	Not detected	Not detected	not performed
299	Not detected	Not detected	not performed
300	Not detected	Not detected	not performed
301	Not detected	Not detected	not performed
302	Not detected	Not detected	not performed
303	Not detected	Not detected	not performed
304	Not detected	Not detected	not performed
305	Not detected	Not detected	not performed
306	Not detected	Not detected	not performed
307	Not detected	Not detected	not performed
308	Not detected	Not detected	not performed
309	Not detected	Not detected	not performed
310	Not detected	Not detected	not performed
311	Not detected	Not detected	not performed
312	Not detected	Not detected	not performed
313	Not detected	Not detected	not performed
314	Not detected	Not detected	not performed
315	Not detected	Not detected	not performed
316	Not detected	Not detected	not performed
317	Not detected	Not detected	not performed
318	Not detected	Not detected	not performed
319	Not detected	Not detected	not performed
320	Not detected	Not detected	not performed
322	Not detected	Not detected	not performed
323	Not detected	Not detected	not performed
324	Not detected	Not detected	not performed
325	Not detected	Not detected	not performed
326	Not detected	Not detected	not performed
327	Not detected	Not detected	not performed
328	Not detected	Not detected	not performed
329	Not detected	Not detected	not performed
330	Not detected	Not detected	not performed
331	Not detected	Not detected	not performed
332	Not detected	Not detected	not performed
333	Not detected	Not detected	not performed
334	Not detected	Not detected	not performed
335	Not detected	Not detected	not performed
336	Not detected	Not detected	not performed
337	Not detected	Not detected	not performed
338	Not detected	Not detected	not performed
339	Not detected	Not detected	not performed
340	Not detected	Not detected	not performed
341	Not detected	Not detected	not performed
342	Not detected	Not detected	not performed
343	Not detected	Not detected	not performed
344	Not detected	Not detected	not performed
345	Not detected	Not detected	not performed
346	Not detected	Not detected	not performed
347	Not detected	Not detected	not performed
348	Not detected	Not detected	not performed
349	Not detected	Not detected	not performed
350	Not detected	Not detected	not performed
351	Not detected	Not detected	not performed
352	Not detected	Not detected	not performed
353	Not detected	Not detected	not performed
354	Not detected	Not detected	not performed
355	Not detected	Not detected	not performed
356	Not detected	Not detected	not performed
357	Not detected	Not detected	not performed
358	Not detected	Not detected	not performed
359	Not detected	Not detected	not performed
360	Not detected	Not detected	not performed
361	Not detected	Not detected	not performed
362	Not detected	Not detected	not performed
363	Not detected	Not detected	not performed
364	Not detected	Not detected	not performed
365	Not detected	Not detected	not performed
366	Not detected	Not detected	not performed
367	Not detected	Not detected	not performed
368	Not detected	Not detected	not performed
369	Not detected	Not detected	not performed
370	Not detected	Not detected	not performed
371	Not detected	Not detected	not performed
372	Not detected	Not detected	not performed
373	Not detected	Not detected	not performed
374	Not detected	Not detected	not performed
375	Not detected	Not detected	not performed
376	Not detected	Not detected	not performed
377	Not detected	Not detected	not performed
378	Not detected	Not detected	not performed
379	Not detected	Not detected	not performed
380	Not detected	Not detected	not performed
381	Not detected	Not detected	not performed
382	Not detected	Not detected	not performed
383	Not detected	Not detected	not performed
384	Not detected	Not detected	not performed
385	Not detected	Not detected	not performed
386	Not detected	Not detected	not performed
387	Not detected	Not detected	not performed
388	Not detected	Not detected	not performed
389	Not detected	Not detected	not performed
390	Not detected	Not detected	not performed
391	Not detected	Not detected	not performed
392	Not detected	Not detected	not performed
393	Not detected	Not detected	not performed
394	Not detected	Not detected	not performed
395	Not detected	Not detected	not performed
396	Not detected	Not detected	not performed
397	Not detected	Not detected	not performed
398	Not detected	Not detected	not performed
399	Not detected	Not detected	not performed
400	Not detected	Not detected	not performed
401	Not detected	Not detected	not performed
402	Not detected	Not detected	not performed
403	Not detected	Not detected	not performed
404	Not detected	Not detected	not performed
405	Not detected	Not detected	not performed
406	Not detected	Not detected	not performed
407	Not detected	Not detected	not performed
408	Not detected	Not detected	not performed
409	Not detected	Not detected	not performed
410	Not detected	Not detected	not performed
411	Not detected	Not detected	not performed
412	Not detected	Not detected	not performed
413	Not detected	Not detected	not performed
414	Not detected	Not detected	not performed
415	Not detected	Not detected	not performed
416	Not detected	Not detected	not performed
417	Not detected	Not detected	not performed
418	Not detected	Not detected	not performed
419	Not detected	Not detected	not performed
420	Not detected	Not detected	not performed
421	Not detected	Not detected	not performed
422	Not detected	Not detected	not performed
423	Not detected	Not detected	not performed
424	Not detected	Not detected	not performed
425	Not detected	Not detected	not performed
426	Not detected	Not detected	not performed
427	Not detected	Not detected	not performed
428	Not detected	Not detected	not performed
429	Not detected	Not detected	not performed
430	Not detected	Not detected	not performed
431	Not detected	Not detected	not performed
432	Not detected	Not detected	not performed
433	Not detected	Not detected	not performed
434	Not detected	Not detected	not performed
435	Not detected	Not detected	not performed
436	Not detected	Not detected	not performed
437	Not detected	Not detected	not performed
438	Not detected	Not detected	not performed
439	Not detected	Not detected	not performed
440	Not detected	Not detected	not performed
441	Not detected	Not detected	not performed
442	Not detected	Not detected	not performed
443	Not detected	Not detected	not performed
444	Not detected	Not detected	not performed
445	Not detected	Not detected	not performed
446	Not detected	Not detected	not performed
447	Not detected	Not detected	not performed
448	Not detected	Not detected	not performed
449	Not detected	Not detected	not performed
450	Not detected	Not detected	not performed
451	Not detected	Not detected	not performed
452	Not detected	Not detected	not performed
453	Not detected	Not detected	not performed
454	Not detected	Not detected	not performed
455	Not detected	Not detected	not performed
456	Not detected	Not detected	not performed
457	Not detected	Not detected	not performed
458	Not detected	Not detected	not performed
459	Not detected	Not detected	not performed
460	Not detected	Not detected	not performed
461	Not detected	Not detected	not performed
462	Not detected	Not detected	not performed
463	Not detected	Not detected	not performed
464	Not detected	Not detected	not performed
465	Not detected	Not detected	not performed
466	Not detected	Not detected	not performed
467	Not detected	Not detected	not performed
468	Not detected	Not detected	not performed
469	Not detected	Not detected	not performed
470	Not detected	Not detected	not performed
471	Not detected	Not detected	not performed
472	Not detected	Not detected	not performed
473	Not detected	Not detected	not performed
474	Not detected	Not detected	not performed
475	Not detected	Not detected	not performed
476	Not detected	Not detected	not performed
477	Not detected	Not detected	not performed
478	Not detected	Not detected	not performed
479	Not detected	Not detected	not performed
480	Not detected	Not detected	not performed
481	Not detected	Not detected	not performed
482	Not detected	Not detected	not performed
483	Not detected	Not detected	not performed
484	Not detected	Not detected	not performed
485	Not detected	Not detected	not performed
486	Not detected	Not detected	not performed
487	Not detected	Not detected	not performed
488	Not detected	Not detected	not performed
489	Not detected	Not detected	not performed
490	Not detected	Not detected	not performed
491	Not detected	Not detected	not performed
492	Not detected	Not detected	not performed
493	Not detected	Not detected	not performed
494	Not detected	Not detected	not performed
495	Not detected	Not detected	not performed
496	Not detected	Not detected	not performed
497	Not detected	Not detected	not performed
498	Not detected	Not detected	not performed
499	Not detected	Not detected	not performed
500	Not detected	Not detected	not performed
501	Not detected	Not detected	not performed
502	Not detected	Not detected	not performed
503	Not detected	Not detected	not performed
504	Not detected	Not detected	not performed
505	Not detected	Not detected	not performed
506	Not detected	Not detected	not performed
507	Not detected	Not detected	not performed
508	Not detected	Not detected	not performed
509	Not detected	Not detected	not performed
510	Not detected	Not detected	not performed
511	Not detected	Not detected	not performed
512	Not detected	Not detected	not performed
513	Not detected	Not detected	not performed
514	Not detected	Not detected	not performed
515	Not detected	Not detected	not performed
516	Not detected	Not detected	not performed
517	Not detected	Not detected	not performed
518	Not detected	Not detected	not performed
519	Not detected	Not detected	not performed
520	Not detected	Not detected	not performed
521	Not detected	Not detected	not performed
522	Not detected	Not detected	not performed
523	Not detected	Not detected	not performed
524	Not detected	Not detected	not performed
525	Not detected	Not detected	not performed
526	Not detected	Not detected	not performed
527	Not detected	Not detected	not performed
528	Not detected	Not detected	not performed
529	Not detected	Not detected	not performed
530	Not detected	Not detected	not performed
531	Not detected	Not detected	not performed
532	Not detected	Not detected	not performed
533	Not detected	Not detected	not performed
534	Not detected	Not detected	not performed
535	Not detected	Not detected	not performed
536	Not detected	Not detected	not performed
537	Not detected	Not detected	not performed
538	Not detected	Not detected	not performed
539	Not detected	Not detected	not performed
540	Not detected	Not detected	not performed
541	Not detected	Not detected	not performed
542	Not detected	Not detected	not performed
543	Not detected	Not detected	not performed
544	Not detected	Not detected	not performed
545	Not detected	Not detected	not performed
546	Not detected	Not detected	not performed
547	Not detected	Not detected	not performed
548	Not detected	Not detected	not performed
549	Not detected	Not detected	not performed
550	Not detected	Not detected	not performed
551	Not detected	Not detected	not performed
552	Not detected	Not detected	not performed
553	Not detected	Not detected	not performed
554	Not detected	Not detected	not performed
555	Not detected	Not detected	not performed
556	Not detected	Not detected	not performed
557	Not detected	Not detected	not performed
558	Not detected	Not detected	not performed
559	Not detected	Not detected	not performed
560	Not detected	Not detected	not performed
561	Not detected	Not detected	not performed
562	Not detected	Not detected	not performed
563	Not detected	Not detected	not performed
564	Not detected	Not detected	not performed
565	Not detected	Not detected	not performed
566	Not detected	Not detected	not performed
567	Not detected	Not detected	not performed
568	Not detected	Not detected	not performed
569	Not detected	Not detected	not performed
570	Not detected	Not detected	not performed
571	Not detected	Not detected	not performed
572	Not detected	Not detected	not performed
573	Not detected	Not detected	not performed
574	Not detected	Not detected	not performed
575	Not detected	Not detected	not performed
576	Not detected	Not detected	not performed
577	Not detected	Not detected	not performed
578	Not detected	Not detected	not performed
579	Not detected	Not detected	not performed
580	Not detected	Not detected	not performed
581	Not detected	Not detected	not performed
582	Not detected	Not detected	not performed
583	Not detected	Not detected	not performed
584	Not detected	Not detected	not performed
585	Not detected	Not detected	not performed
586	Not detected	Not detected	not performed
587	Not detected	Not detected	not performed
588	Not detected	Not detected	not performed
589	Not detected	Not detected	not performed
590	Not detected	Not detected	not performed
591	Not detected	Not detected	not performed
592	Not detected	Not detected	not performed
593	Not detected	Not detected	not performed
594	Not detected	Not detected	not performed
595	Not detected	Not detected	not performed
596	Not detected	Not detected	not performed
597	Not detected	Not detected	not performed
598	Not detected	Not detected	not performed
599	Not detected	Not detected	not performed
600	Not detected	Not detected	not performed
601	Not detected	Not detected	not performed
602	Not detected	Not detected	not performed
603	Not detected	Not detected	not performed
604	Not detected	Not detected	not performed
605	Not detected	Not detected	not performed
606	Not detected	Not detected	not performed
607	Not detected	Not detected	not performed
608	Not detected	Not detected	not performed
609	Not detected	Not detected	not performed
610	Not detected	Not detected	not performed
611	Not detected	Not detected	not performed
612	Not detected	Not detected	not performed
613	Not detected	Not detected	not performed
614	Not detected	Not detected	not performed
615	Not detected	Not detected	not performed
616	Not detected	Not detected	not performed
617	Not detected	Not detected	not performed
618	Not detected	Not detected	not performed
619	Not detected	Not detected	not performed
620	Not detected	Not detected	not performed
621	Not detected	Not detected	not performed
