# Supplementary material for: Prevalence of colistin resistance gene (mcr-1) containing Enterobacteriaceae in feces of patients attending a tertiary care hospital and detection of a mcr-1 containing, colistin susceptible E. coli
Source: PLoS One. 2017 Jun 2;12(6):e0178598. doi: 10.1371/journal.pone.0178598 (PMC5456074; doi:10.1371/journal.pone.0178598)
Supplement: S2 Table — (XLSX) [file pone.0178598.s002.xlsx]

## Sheet: Sheet1
WGS analysis --> uploaded and released by GenBank:
We have assigned the following accession numbers to your Escherichia coli O177:H21
genome:
BioProject	BioSample	Localid	Accession	Organism
------------------------------------------------------------------------
PRJNA329265	SAMN05407982	SeqID1	CP016546	Escherichia coli O177:H21
PRJNA329265	SAMN05407982	SeqID2	CP016547	Escherichia coli O177:H21
PRJNA329265	SAMN05407982	SeqID3	CP016548	Escherichia coli O177:H21
PRJNA329265	SAMN05407982	SeqID4	CP016549	Escherichia coli O177:H21
PRJNA329265	SAMN05407982	SeqID5	CP016550	Escherichia coli O177:H21
PRJNA329265	SAMN05407982	SeqID6	CP016551	Escherichia coli O177:H21
